# Supplementary material for: Machine Learning-Driven Insights in Cancer Metabolomics: From Subtyping to Biomarker Discovery and Prognostic Modeling
Source: Metabolites. 2025 Aug 1;15(8):514. doi: 10.3390/metabo15080514 (PMC12388062; doi:10.3390/metabo15080514)
Supplement: Supplementary file 1 [file metabolites-15-00514-s001.zip]

Archive with 1 entries (1 files):
- metabolites-3722342-supplementary.xlsx
