# Supplementary material for: Machine Learning-Driven Insights in Cancer Metabolomics: From Subtyping to Biomarker Discovery and Prognostic Modeling
Source: Metabolites. 2025 Aug 1;15(8):514. doi: 10.3390/metabo15080514 (PMC12388062; doi:10.3390/metabo15080514)
Supplement: Supplementary file 1 [file metabolites-15-00514-s001.zip › metabolites-3722342-supplementary.xlsx]

## Sheet: Table S1
Table S1: Machine Learning Algorithms in Cancer Metabolomics: Comprehensive Summary of Methods, Applications, and Performance Across Studies
Algorithm	Category	Rationale	Applications	Performance	Study Reference
Similarity Network Fusion (SNF)	Unsupervised clustering	Integrates multi-omics data while preserving data types' unique features	TNBC metabolic subtyping (C1-C3)	Identified prognostic C2 subtype	[5]
LASSO	Supervised feature selection	L1 regularization for sparse, interpretable feature selection	BLIS tumor classification (6 metabolites)	AUC = 0.89	[5]
SVM (RBF Kernel)	Supervised classification	Effective in high-dimensional spaces; kernel trick for nonlinear separation	Early BC diagnosis, inetetamab response	AUC > 0.98	[6,59,60]
Random Forest	Supervised ensemble	Robust to overfitting; handles imbalanced data	ER+ BC disparities, OC detection	AUC = 0.78-0.99	[8,10,64]
XGBoost	Supervised boosting	Handles missing data; optimized gradient boosting	Lung cancer diagnosis	selecting top 47 features	[68]
PLS-DA	Supervised dimension reduction	Maximizes class separation in collinear data	TNBC vs normal tissue separation	Q² > 0.8	[58,71]
t-SNE	Unsupervised dimension reduction	Captures nonlinear relationships better than PCA	Lung cancer subtyping	Accuracy 92%	[68]
Decision Tree/ADTree	Supervised interpretable	Simple, explainable models	BCa urine detection, CRC saliva tests	AUC 0.87-0.95	[11,67]
Logistic Regression	Supervised linear	Provides odds ratios; clinical interpretability	Inetetamab biomarkers	AUC = 0.78-0.995	[59]
Naive Bayes	Supervised probabilistic	Fast training; works with small samples	BC, CRC , and OC biomarker	AUC ~ 1	[12, 60, 65]
k-NN	Supervised instance-based	Simple implementation; no model assumptions	OC classification	F1-score ≥92%	[64]
ANN/Deep Learning	Supervised neural nets	Captures complex patterns in high-dim data	OC detection, lung cancer	AUC 0.90	[10,68]
AutoML	Automated pipeline	Optimizes model selection objectively	Prostate cancer diagnosis	AUC 0.79	[13]
Bagging	Supervised ensemble	Reduces variance; robust to outliers	CRC staging (0-4)	Accuracy 93%	[62]
Gradient Boosting	Supervised ensemble	Sequential error correction	Lung cancer subtyping	AUC 0.92-0.95	[9]
LDA	Unsupervised clustering	Maximizes class separability	CRC microbiome analysis	AUC 0.77-0.82	[63]
UMAP	Unsupervised dimension reduction	Preserves global structure better than t-SNE	OC plasma EV clustering	Clear group separation	[10]
OPLS-DA	Supervised multivariate	Removes orthogonal variance	IgG4-RD vs controls	AUC = 1.0	[71]
SHAP	Explainable AI	Interprets complex model decisions	Identified top 20 biomarkers	Feature importance	[59]
Boruta	Feature selection	All-relevant feature selection	ER+ BC disparities	Selected 16 metabolites	[8]
Genetic Algorithm	Feature selection	Evolutionary optimization approach	CRC serum biomarkers	Selected 12 features	[12]
RFE	Feature selection	Recursive feature elimination	OC biomarker selection	Gini importance	[64]

## Sheet: Table S2
Table S2: Machine Learning Algorithms in Cancer Metabolomics: , outlining their strengths, limitations, and typical applications within cancer metabolomics
Method	Category	Advantages	Limitations	Utility in Metabolomics	Best Use Cases
Support Vector Machine (SVM)	Supervised (Classification)	- Effective in high-dimensional spaces	- Poor interpretability	Binary classification (e.g., tumor vs. normal)	Small-to-medium datasets with clear class separation
		- Robust to overfitting with proper kernels	- Sensitive to hyperparameters (e.g., kernel choice)
Random Forest (RF)	Supervised (Classification/Feature Selection)	- Handles nonlinear data	- Prone to overfitting with small datasets	Biomarker discovery (e.g., metabolite panels)	High-dimensional data with imbalanced classes
		- Intrinsic feature importance ranking	- "Black-box" nature
		- Robust to noise
LASSO Regression	Supervised (Feature Selection)	- Automatically selects relevant features	- Assumes linear relationships	Dimensionality reduction for predictive models	Identifying sparse metabolic signatures
		- Reduces multicollinearity	- May exclude correlated useful features
PCA	Unsupervised (Dimensionality Reduction)	- Computationally efficient	- Linear assumptions fail for complex data	Exploratory analysis (e.g., batch effect detection)	Preprocessing for visualization or downstream ML
		- Preserves global variance	- Sensitive to outliers
t-SNE/UMAP	Unsupervised (Clustering)	- Captures nonlinear structures	- Computationally intensive	Metabolic subtype discovery	Visualizing high-dimensional metabolic patterns
		- Superior cluster visualization	- Results sensitive to hyperparameters
Convolutional Neural Networks (CNNs)	Deep Learning	- Automates feature extraction from raw spectra	- Requires large datasets (>10k samples)	Spectral data analysis (e.g., LC-MS/MS raw data)	Large-scale datasets with minimal preprocessing needs
		- State-of-the-art for image-like data (e.g., MSI)	- Extremely low interpretability

## Sheet: Table S3
Table S3: Clinically Relevant ML-Metabolomics Findings from Reviewed Studies
Cancer Type	ML Algorithms	Key Metabolites	Performance (Reported)	Biological/Clinical Insight	Study Reference
TNBC	SNF (unsupervised) + LASSO/SVM (supervised)	S1P (C1), NAAG (C2)	AUC = 0.89 (C2 vs C3)	C2 subtype linked to worse RFS	[5]
TNBC	PLS-DA, Lasso regression	Glu, Pro, Leu, Hypo, Ser-P, acylcarnitines	AUC = 0.96 (tissue)	Glutaminolysis and lipid remodeling as TNBC hallmark	[58]
Early BC	PCA , PLS-DA , SVM (RBF kernel), RF	Glutamate, PC(O-), SM	AUC > 0.98	Upregulated glutaminolysis in cancer	[6]
HER2+ BC	PCA, Logistic Regression, hierarchical clustering, OPLS-DA, SVM, RF, SHAP	FAPy-adenine, 2-Pyrocatechuic acid	AUC = 0.995 (training)	Biomarkers correlate with treatment duration	[59]
CRC	SVM, PLS-DA, RF	Succinic acid, leucine	AUC = 0.985	Downregulated butyrate in CRC	[7]
OC	RF, ANN, SVM	4-morpholineethanamine	AUC = 0.94	Plasma EV metabolites discriminate OC	[10]
Lung (NSCLC)	PCA/PLS-DA, RF	Kynurenine, xanthurenic acid	AUC = 0.98 (H vs ND)	Predicts pemetrexed response	[70]
Bladder	LLE, Decision Tree	Imidazoleacetic acid	Accuracy = 84.76%	Links to histamine pathways	[67]
